# Supplementary material for: Altered Microbiota, Impaired Quality of Life, Malabsorption, Infection, and Inflammation in CVID Patients With Diarrhoea
Source: Front Immunol. 2020 Jul 31;11:1654. doi: 10.3389/fimmu.2020.01654 (PMC7412961; doi:10.3389/fimmu.2020.01654)
Supplement: Supplementary file 2 [file Data_Sheet_2.xlsx]

## Sheet: sIBDQ
sIBDQ: Number of replies in Likert scale
		Question:1	Question:2	Question:3	Question:4	Question:5	Question:6	Question:7	Question:8	Question:9	Question:10
	Answer 1	6	0	3	1	1	1	2	4	0	1
	Answer 2	5	1	0	0	1	1	2	8	0	3
	Answer 3	8	1	4	1	2	3	0	7	0	1
	Answer 4	5	6	0	10	6	6	5	2	13	8
	Answer 5	1	4	6	6	9	7	3	5	3	4
	Answer 6	1	7	6	4	4	3	6	0	5	3
	Answer 7	0	7	5	4	3	5	8	0	5	6
	n/a			2
Question sIBDQ														Replies Q 1,2,4,5,8,9,10
1	How often has the feeling of fatigue or of being tired and worn out been a problem for you during the last 2 weeks?													1 All of the time
2	How often during the last 2 weeks have you had to delay or cancel a social engagement because of your bowel problem?													2 Most of the time
4	How often during the last 2 weeks have you been troubled by pain in the abdomen?													3 A good bit of the time
5	How often during the last 2 weeks have you felt depressed or discouraged?													4 some of the time
8	How often during the last 2 weeks have you felt relaxed and free of tension?													5 A little of the time
9	How much of the time during the last 2 weeks have you been troubled by a feeling of having to go to the bathroom even though your bowels were empty?													6 Hardly any of the time
10	How much of the time during the last 2 weeks have you felt angry as a result of your bowel problem?													7 none of the time
3	How much difficulty have you had, as a result of your bowel problems, doing leisure or sports activities you would have liked to have done during the last 2 weeks?													Replies Q3
														1 A great deal of difficulty; activity made impossible
														2 A lot of difficulty
														3 A fair bit of difficulty
														4 Some difficulty
														5 A little difficulty
														6 Hardly any difficulty
														7 No difficulty; the bowel problems did not limit sports or leisure activities
6	Overall, in the last 2 weeks, how much of a problem have you had with passing large amounts of gas?													Replies Q6
														1 A major problem
														2 a big problem
														3 A significant problem
														4 some trouble
														5 A little trouble
														6 Hardly any trouble
														7 No trouble
7	Overall, in the last 2 weeks, how much a problem have you had maintaining or getting to, the weight you would like to be at.													Replies Q 7
														1 A major problem
														2 a big problem
														3 A significant problem
														4 some trouble
														5 A little trouble
														6 Hardly any trouble
														7 No trouble
