# Supplementary material for: Altered Microbiota, Impaired Quality of Life, Malabsorption, Infection, and Inflammation in CVID Patients With Diarrhoea
Source: Front Immunol. 2020 Jul 31;11:1654. doi: 10.3389/fimmu.2020.01654 (PMC7412961; doi:10.3389/fimmu.2020.01654)
Supplement: Supplementary file 3 [file Data_Sheet_3.xlsx]

## Sheet: Lymphocytes
Patients with history of diarrhoea
		N valid	N missing	Mean	Median	Std.-Deviation	Minimum	Maximum
	CD4+ first (*10^9/l)	69	0	0.7552	0.724	0.37064	0.22	2.46
	CD4+ last (*10^9/l)	69	0	0.6596	0.605	0.41271	0.09	2.55
	CD8+ first (*10^9/l)	69	0	0.6062	0.414	0.70386	0.06	5.16
	CD8+ last (*10^9/l)	69	0	0.5393	0.349	0.82675	0.03	6.6
	NK first (*10^9/l)	69	0	0.1577	0.138	0.10278	0.01	0.5
	NK last (*10^9/l)	69	0	0.1329	0.115	0.09599	0.01	0.42
	CD19+ first (*10^9/l)	43	26	9.6264	8.49	8.08545	0.12	32.97
	CD19+ last (*10^9/l)	43	26	9.5031	7.83	8.43292	0.1	33.88
	% of CD19 naive first	41	28	79.3432	81.76	12.7918	36.17	94.28
	% of CD19 naive last	41	28	78.0283	81.38	11.9748	37.38	93.73
	% of CD19 IgM memory first	41	28	10.9944	8.16	7.99721	1.92	39.87
	% of CD19 IgM memorylast	41	28	11.6351	10.03	7.84911	3.34	39.87
	% of switched memory cells first	41	28	3.7661	2.38	4.35041	0.2	20.64
	% of switched memory cells last	41	28	3.9139	2.99	3.49877	0.2	14.32
	CD3+ first (*10^9/l)	15	54	52.1823	72	38.2822	0.68	95
	CD3+ last (*10^9/l)	15	54	51.7668	74	37.8572	0.68	95
	% of CD4+ CD45RO+ CXCR5+ (TFH) (memory) first	12	57	20.583	20	10.0223	4	38
	% of CD4+ CD45RO+ CXCR5+ (TFH) (memory) last	12	57	20.5833	20.5	10.2377	4	38
	% of CD4 naive first	12	57	14.6667	10.5	13.6004	5	53
	% of CD4 naive last	12	57	14.8333	10.5	13.5031	5	53
	% of T-regulatory cells first	10	59	4.2	4.5	2.09762	1	8
	% of T-regulatory cells last	10	59	4.1	4.5	2.02485	1	8
	switched memory cells absolute first measured (*10^9/l)	41	28	0.3658	0.1474	0.51132	0.01	2.46
	switched memory cells absolute last measured (*10^9/l)	41	28	0.3489	0.1731	0.39929	0.01	1.5
	CD4+ naive absolute first measured (*10^9/l)	12	57	0.0985	0.0639	0.13574	0.01	0.52
	CD4+ naive absolute last measured (*10^9/l)	12	57	0.0909	0.0501	0.11124	0.01	0.41
Patients without history of diarrhoea
		N valid	N missing	Mean	Median	Std.-Deviation	Minimum	Maximum
	CD4+ first (*10^9/l)	69	1	0.6401	0.548	0.30415	0.17	1.76
	CD4+ last (*10^9/l)	69	1	0.6105	0.567	0.34897	0.14	2.08
	CD8+ first (*10^9/l)	69	1	0.464	0.348	0.39174	0.04	2.74
	CD8+ last (*10^9/l)	69	1	0.4473	0.35	0.36794	0.05	2.57
	NK first (*10^9/l)	69	1	0.1947	0.153	0.17473	0.02	1.14
	NK last (*10^9/l)	69	1	0.1758	0.127	0.16828	0.01	0.95
	CD19+ first (*10^9/l)	48	22	9.3929	8.265	6.26681	0.15	27.83
	CD19+ last (*10^9/l)	48	22	9.2512	7.335	6.31903	0.17	27.83
	% of CD19 naive first	49	21	75.8124	80.89	16.7865	2.82	94.24
	% of CD19 naive last	49	21	74.8484	80.89	16.5806	2.82	93.45
	% of CD19 IgM memory first	49	21	12.2398	11.02	7.79641	2.29	34.18
	% of CD19 IgM memorylast	49	21	12.6924	11.1	7.93572	2.46	34.76
	% of switched memory cells first	49	21	6.4449	2.67	12.3039	0.24	83.42
	% of switched memory cells last	49	21	6.7329	2.75	12.2498	0.24	83.42
	CD3+ first (*10^9/l)	15	55	64.1229	73	21.9569	0.84	87
	CD3+ last (*10^9/l)	15	55	63.8623	73	22.3384	0.93	87
	% of CD4+ CD45RO+ CXCR5+ (TFH) (memory) first	16	54	16.375	16	7.2652	4	32
	% of CD4+ CD45RO+ CXCR5+ (TFH) (memory) last	16	54	16.5625	16	6.95671	6	32
	% of CD4 naive first	16	54	38.0625	35	25.9986	11	99
	% of CD4 naive last	16	54	38.3125	35	26.1807	11	99
	% of T-regulatory cells first	16	54	4.6875	4	2.62599	2	13
	% of T-regulatory cells last	16	54	4.6875	4	2.62599	2	13
	switched memory cells absolute first measured (*10^9/l)	48	22	0.6215	0.209	1.42508	0.01	9.16
	switched memory cells absolute last measured (*10^9/l)	48	22	0.6472	0.2358	1.42004	0.01	9.16
	CD4+ naive absolute first measured (*10^9/l)	16	54	0.2167	0.1491	0.2433	0.03	1.04
	CD4+ naive absolute last measured (*10^9/l)	16	54	0.175	0.1296	0.12976	0.04	0.52
Mann-Whitney-Test, grouping variable: History of diarrhoea
		Mann-Whitney-U	Wilcoxon-W	Z	Asympt. Sig. (2-sided)
	CD4+ first (*10^9/l)	1863	4278	-2.204	0.028
	CD4+ last (*10^9/l)	2204	4619	-0.752	0.452
	CD8+ first (*10^9/l)	2059	4474	-1.369	0.171
	CD8+ last (*10^9/l)	2360	4775	-0.087	0.93
	NK first (*10^9/l)	2206	4621	-0.743	0.457
	NK last (*10^9/l)	2178.5	4593.5	-0.86	0.39
	CD19+ first (*10^9/l)	983	1929	-0.39	0.697
	CD19+ last (*10^9/l)	977.5	1923.5	-0.433	0.665
	% of CD19 naive first	900	2125	-0.847	0.397
	% of CD19 naive last	936.5	2161.5	-0.551	0.582
	% of CD19 IgM memory first	878.5	1739.5	-1.021	0.307
	% of CD19 IgM memorylast	908	1769	-0.782	0.434
	% of switched memory cells first	887.5	1748.5	-0.948	0.343
	% of switched memory cells last	922.5	1783.5	-0.664	0.506
	CD3+ first (*10^9/l)	110.5	230.5	-0.083	0.934
	CD3+ last (*10^9/l)	111	231	-0.062	0.95
	% of CD4+ CD45RO+ CXCR5+ (TFH) (memory) first	70	206	-1.21	0.226
	% of CD4+ CD45RO+ CXCR5+ (TFH) (memory) last	69	205	-1.256	0.209
	% of CD4 naive first	28	106	-3.159	0.002
	% of CD4 naive last	28	106	-3.159	0.002
	% of T-regulatory cells first	79.5	134.5	-0.027	0.979
	% of T-regulatory cells last	78	133	-0.108	0.914
	switched memory cells absolute first measured (*10^9/l)	849	1710	-1.111	0.266
	switched memory cells absolute last measured (*10^9/l)	876	1737	-0.889	0.374
	CD4+ naive absolute first measured (*10^9/l)	40	118	-2.6	0.009
	CD4+ naive absolute last measured (*10^9/l)	45	123	-2.368	0.018
