# Supplementary material for: Altered Microbiota, Impaired Quality of Life, Malabsorption, Infection, and Inflammation in CVID Patients With Diarrhoea
Source: Front Immunol. 2020 Jul 31;11:1654. doi: 10.3389/fimmu.2020.01654 (PMC7412961; doi:10.3389/fimmu.2020.01654)
Supplement: Supplementary file 4 [file Data_Sheet_4.xlsx]

## Sheet: IgA
Measurements of IgA
History of diarrhoea	N	Valid	68		No history of diarrhoea	N	Valid	70
		Missing	1				Missing	0
	Mean		0.101			Mean		0.13
	Median		0			Median		0
	Std.-Deviation		0.2566			Std.-Deviation		0.4629
	Minimum		0			Minimum		0
	Maximum		1.3			Maximum		3.6
Mann-Whitney-Test:
Ranks
		N	Mean Rank	Ranksum
	History of diarrhoea	68	70.0368	4762.5
	No history of diarrhoea	70	68.9786	4828.5
	Total	138
Statistics:
Mann-Whitney-U	2343.5
Wilcoxon-W	4828.5
Z	-0.218
Asympt. Sig. (2-sided)	0.827
grouping variable: History of diarrhoea/No history of diarrhoea
